# Supplementary material for: Non-Adherence to Statin Treatment in Older Patients with Peripheral Arterial Disease Depending on Persistence Status
Source: Biomedicines. 2020 Sep 25;8(10):378. doi: 10.3390/biomedicines8100378 (PMC7599852; doi:10.3390/biomedicines8100378)
Supplement: Supplementary file 1 [file biomedicines-08-00378-s001.zip]

Archive with 2 entries (2 files):
- Supplementary Table 1.rtf
- Supplementary Table 2.rtf
